# Supplementary material for: Changing language input following market integration in a Yucatec Mayan community
Source: PLoS One. 2021 Jun 21;16(6):e0252926. doi: 10.1371/journal.pone.0252926 (PMC8216532; doi:10.1371/journal.pone.0252926)
Supplement: S1 Dataset — (CSV) [file pone.0252926.s017.csv]

ID_Recording	Husband_milpa	Mayan_easier	total	dir	over	PC_over	Child_over	AD_over	PC_dir	Child_dir	AD_dir	Focal_prod	total_sp	dir_sp	over_sp	PC_over_sp	Child_over_sp	AD_over_sp	PC_dir_sp	Child_dir_sp	AD_dir_sp	Focal_prod_sp	Cohort	Months	Mom_birthage	Mom_educ	Mom_spanish	Town_id	Sex_F
1	1	0	749	469	280	6	133	141	1	316	152	0	6	6	0	0	0	0	0	6	0	0	1	17.74	42	0	0	1	0
2	1	0	429	161	268	3	265	0	0	161	0	2	11	10	1	0	1	0	0	10	0	0	1	23.49	42	0	0	1	0
3	1	0	532	212	320	145	161	14	131	46	35	0	1	0	1	1	0	0	0	0	0	0	1	20.24	42	3	0	1	0
4	1	1	374	45	329	44	265	20	17	23	5	0	23	2	21	2	19	0	1	1	0	0	1	17.28	32	0	0	1	0
5	1	1	456	83	373	46	322	5	7	76	0	0	28	8	20	2	18	0	0	8	0	0	1	22.37	32	0	0	1	0
6	1	1	344	86	258	0	175	83	0	83	3	5	17	4	13	0	9	4	0	4	0	0	1	19.06	32	0	1	1	0
7	1	1	323	170	153	36	89	28	59	107	4	71	14	4	10	1	8	1	0	4	0	7	1	23.46	32	0	1	1	0
8	1	0	152	147	5	5	0	0	112	35	0	0	0	0	0	0	0	0	0	0	0	0	1	16.1	31	0	0	1	0
9	1	NA	119	84	35	29	6	0	45	39	0	0	0	0	0	0	0	0	0	0	0	0	1	18.73	31	0	0	1	0
10	1	NA	363	247	116	29	28	59	81	17	149	37	9	8	1	0	1	0	5	0	3	14	1	24.12	31	0	0	1	0
11	1	1	150	87	63	33	30	0	82	5	0	0	41	40	1	1	0	0	40	0	0	0	1	17.58	20	0	0	1	0
12	1	1	309	158	151	70	73	8	85	67	6	1	4	1	3	0	3	0	0	1	0	0	1	22.9	20	0	0	1	0
13	1	1	368	141	227	42	182	3	77	49	15	1	4	3	1	0	1	0	1	2	0	1	1	16.89	31	0	0	1	0
14	1	1	583	203	380	28	239	113	19	112	72	0	6	4	2	0	2	0	0	2	2	0	1	22.6	31	0	0	1	0
15	1	1	502	173	329	2	296	31	0	163	10	27	18	6	12	0	12	0	0	6	0	0	1	19.98	28	5	0	1	0
16	1	1	746	536	210	44	112	54	16	356	164	0	10	8	2	1	0	1	0	6	2	0	1	23.49	28	5	0	1	0
17	0	1	865	419	446	22	404	20	86	316	17	73	51	19	32	0	32	0	2	17	0	10	1	24.18	21	6	0	2	0
18	0	0	698	522	176	66	97	13	330	192	0	3	21	17	4	1	2	1	10	7	0	1	1	24.44	24	6	1	2	0
19	NA	NA	395	146	249	42	182	25	35	102	9	121	52	4	48	4	44	0	0	4	0	4	1	24.41	NA	NA	NA	2	0
20	1	0	906	576	330	6	230	94	23	424	129	123	42	17	25	0	23	2	2	15	0	23	1	23.23	30	2	0	1	0
21	NA	NA	749	378	371	94	175	102	138	194	46	39	4	2	2	0	2	0	2	0	0	7	1	24.31	NA	NA	NA	1	0
22	1	1	664	283	381	91	200	90	89	192	2	12	76	60	16	1	13	2	36	24	0	1	2	17.64	34	0	0	1	0
23	1	0	428	373	55	0	39	16	0	373	0	4	387	367	20	0	20	0	0	367	0	4	2	18	36	2	1	3	0
24	0	NA	853	71	782	0	772	10	1	70	0	0	55	2	53	0	53	0	0	2	0	0	2	17.024	NA	NA	1	2	0
25	1	0	536	224	312	55	174	83	112	107	5	2	4	1	3	0	3	0	0	1	0	0	2	17.12	32	5	0	2	0
26	NA	NA	493	58	435	75	354	6	23	35	0	1	7	2	5	0	5	0	0	2	0	0	2	18.016	NA	NA	NA	2	0
27	0	0	293	221	72	34	38	0	109	112	0	2	9	4	5	0	5	0	0	4	0	0	2	18.688	30	6	1	2	0
28	NA	NA	169	116	53	37	5	11	77	39	0	28	134	96	38	31	2	5	66	30	0	17	2	19.328	NA	NA	NA	4	0
29	1	0	511	221	290	100	87	103	24	39	158	32	204	195	9	3	4	2	20	32	143	11	2	17.376	34	0	1	1	0
30	1	1	278	126	152	135	11	6	123	3	0	2	3	3	0	0	0	0	3	0	0	0	2	18.016	21	0	0	1	0
31	0	0	320	250	70	23	47	0	172	75	3	22	3	2	1	0	1	0	0	2	0	4	2	16.096	22	6	0	2	0
32	NA	NA	314	147	167	7	0	160	8	0	139	29	145	137	8	0	0	8	7	0	130	18	2	19.68	NA	NA	NA	2	0
33	0	NA	124	105	19	0	0	19	105	0	0	5	72	72	0	0	0	0	72	0	0	1	2	21.152	18	9	1	1	0
34	1	1	470	148	322	21	142	159	68	50	30	0	0	0	0	0	0	0	0	0	0	0	2	18.4	17	7	0	1	0
35	1	0	354	80	274	57	106	111	4	71	5	1	53	49	4	0	3	1	0	49	0	0	2	16.64	42	6	0	1	0
36	NA	NA	773	490	283	18	37	228	100	381	9	71	580	437	143	8	37	98	81	351	5	66	2	19.168	NA	NA	NA	4	0
